# Supplementary material for: Lithocholic Acid’s Ionic Compounds as Promising Antitumor Agents: Synthesis and Evaluation of the Production of Reactive Oxygen Species (ROS) in Mitochondria
Source: Antioxidants (Basel). 2024 Nov 25;13(12):1448. doi: 10.3390/antiox13121448 (PMC11672617; doi:10.3390/antiox13121448)
Supplement: Supplementary file 1 [file antioxidants-13-01448-s001.zip]

Archive with 1 entries (1 files):
- antioxidants-3292976-supplementary.pdf
